# Supplementary material for: Red Meat Consumption, Iron Status, and Cardiometabolic Risk in Qatari Adults: A Cross-Sectional Gender-Stratified Analysis from the QPHI-QBB Data in Qatar
Source: Foods. 2025 Jun 18;14(12):2134. doi: 10.3390/foods14122134 (PMC12191705; doi:10.3390/foods14122134)
Supplement: Supplementary file 1 [file foods-14-02134-s001.zip]

Archive with 1 entries (1 files):
- foods-3569143-supplementary.pdf
